# Supplementary material for: Probing the Efficiency of 13-Pyridylalkyl Berberine Derivatives to Human Telomeric G-Quadruplexes Binding: Spectroscopic, Solid State and In Silico Analysis
Source: Int J Mol Sci. 2022 Nov 14;23(22):14061. doi: 10.3390/ijms232214061 (PMC9693123; doi:10.3390/ijms232214061)
Supplement: Supplementary file 1 [file ijms-23-14061-s001.zip]

Archive with 1 entries (1 files):
- ijms-1964410-supplementary.pdf
